# Supplementary material for: Cleansing Mechanisms and Efficacy on Artificial Skin
Source: Molecules. 2025 Apr 17;30(8):1813. doi: 10.3390/molecules30081813 (PMC12029698; doi:10.3390/molecules30081813)
Supplement: Supplementary file 1 [file molecules-30-01813-s001.zip]

Archive with 1 entries (1 files):
- molecules-3515268-supplementary.pdf
